# Supplementary material for: Optimization of ATAC-seq in wheat seedling roots using INTACT-isolated nuclei
Source: BMC Plant Biol. 2023 May 22;23:270. doi: 10.1186/s12870-023-04281-0 (PMC10201787; doi:10.1186/s12870-023-04281-0)
Supplement: Supplementary file 3 — Additional file 3: Table S1. Sequencing stats. [file 12870_2023_4281_MOESM3_ESM.xlsx]

## Sheet: Sheet1
Table S1. Sequencing stats
	This work (tetraploid wheat)		Lu et al., 2020 (hexaploid)
	INTACT-Frozen root	INTACT-Fresh root	Leaf protoplast
# reads total	198688326	507875212	93025872
mean per-bp qual	>30	>30	>30
# reads aligned to the wheat genome	129352407	243609424	27744884
% reads aligned to the wheat genome	0.651032	0.479664	0.298249
# Aligned reads with mapq>0	55451978	127696733	16194782
%reads with mapq>0	0.428689	0.524186	0.583703
# Aligned reads mapq=0	73900429	115912691	11550102
%reads with mapq=0	0.571311	0.475814	0.416297
# chloroplast	3417007	7402101	6142013
%chloroplast	0.0264163	0.0303851	0.221375
# mitochondria	7685050	14292565	906821
%mitochondria	0.0594117	0.05867	0.0326843
nodups	75075305	144301457	17478987
%dups	0.419606	0.407652	0.37001
# aligned reads, mapq40+, nodups, nocentromere	18927368	59336265	5593768
% aligned reads, mapq40+, nodups, nocentromere	0.146324	0.243571	0.201614
SPOT score	0.006	0.44	0.16
