# Supplementary material for: Optimization of ATAC-seq in wheat seedling roots using INTACT-isolated nuclei
Source: BMC Plant Biol. 2023 May 22;23:270. doi: 10.1186/s12870-023-04281-0 (PMC10201787; doi:10.1186/s12870-023-04281-0)
Supplement: Supplementary file 4 — Additional file 4: Table S2. Intact results and distribution in different genome regions. [file 12870_2023_4281_MOESM4_ESM.xlsx]

## Sheet: Table S2
Table S2. Intact results and distribution in different genome regions
		This work (tetraploid wheat)				Lu et al., 2020 (hexaploid)
		INTACT- Frozen root (%)		INTACT- Fresh root (%)		Leaf protoplast * (%)
IWGSC_v1.1_HC	#peaks	7269		159375		38237
	avg length bp	378.851		304.734		483.732
	Total size bp	2753871	100	48567048	100	18496464	100
	Gene region	222602	8.08324	5933448	12.217	2349854	12.7043
	Exon	155351	5.64119	3846880	7.92076	1624770	8.78422
	Intron	67251	2.44205	2086568	4.29626	725084	3.92012
	5'UTR	100879	3.66317	2155768	4.43875	800590	4.32834
	<2kb upstream 5’ end 5’UTR	699189	25.3893	9329735	19.21	4207550	22.7479
	3'UTR	27882	1.01247	753585	1.55164	299150	1.61734
	<2Kb downstream 3’ end of 3’UTR	193605	7.03029	4526439	9.31998	1894124	10.2405
	Intergenic	1638475	59.4972	28777426	59.253	10044936	54.3073
Leaf protoplast	Overlap size	1528433	55.5013	12162177	25.042	-	-
	#Peaks ov. >10%	4432	60.9712	34215	21.4682	-	-
INTACT-Fresh root	Overlap size	2524834	91.6831	-	-	12162177	65.7541
	#Peaks ov. >10%	7202	99.0783	-	-	31856	83.312
* Reads were first mapped to the CS RefSeq v1.0 reference, and then D genome results were eliminated for the comparison with the tetraploid genome (A and B genomes).
