# Supplementary material for: Optimization of ATAC-seq in wheat seedling roots using INTACT-isolated nuclei
Source: BMC Plant Biol. 2023 May 22;23:270. doi: 10.1186/s12870-023-04281-0 (PMC10201787; doi:10.1186/s12870-023-04281-0)
Supplement: Supplementary file 5 — Additional file 5: Table S3. Overlap between peaks from fresh and frozen roots ATAC-seq data. [file 12870_2023_4281_MOESM5_ESM.xlsx]

## Sheet: Table S3
Table S3. Overlap between peaks from fresh and frozen roots ATAC-seq data
	MACS2 Parameters				INTACT-Fresh root
	max-gap	q	#peaks		#Peaks overlap >10%	%Peaks
INTACT-Frozen root	40	0.01	7269		7202	99.08
	75	0.05	15605		14743	94.48
	75	0.1	24332		21213	87.18
	75	0.2	37903		29664	78.26
