# Supplementary material for: Optimization of ATAC-seq in wheat seedling roots using INTACT-isolated nuclei
Source: BMC Plant Biol. 2023 May 22;23:270. doi: 10.1186/s12870-023-04281-0 (PMC10201787; doi:10.1186/s12870-023-04281-0)
Supplement: Supplementary file 6 — Additional file 6: Table S4. Primers used in this study. [file 12870_2023_4281_MOESM6_ESM.xlsx]

## Sheet: Table S5
Table S4. Primers used in this study
Name	sequence	purpose
BirAFw	GGGGacaagtttgtacaaaaaagcTGCCACCATGAAGGATAACACCGTGC	BirA Cloning
BirARev	GGGGACCACTTTGTACAAGAAAGCTGAACGTTATTTTTCTGCACTACGC
WPPFw1	GGGGacaagtttgtacaaaaaagcTGCCACCATGGCTTCAGCGGCGCCAGA	WPP-RFP-BLRP cloning
WPPFw2	GCGGCCGCTGCCTCCTCCG
WPPRev1	CGGAGGAGGCAGCGGCCGCTTCTGGTTCCGCAGTCGTC
WPPRev2	GGGGACCACTTTGTACAAGAAAGCTGAACGTCAAGATCCACCAGTATCC
ATAC3_Fw	GAACGGCCAAGCGAGGTTTT	ATAC enrichement	peak
ATAC3_Rev	ACACGATTACGAGGCGTTTG
ATAC4_Fw	ATGGGCTGCCCCAGTAAATC		nonpeak
ATAC4_Rev	AGTTGGGCGAGTGAGTTAGC
ATAC5_Fw	TTGGTGTTCCATTGCTGCCA		peak
ATAC5_Rev	TGAGTTCTTCCATCGGCACC
ATAC6_Fw	AGGAAATAGATCGAGGGACTGA		nonpeak
ATAC6_Rev	ACCTCCCATCCTGTCTGGTT
Ad1_noMX	AATGATACGGCGACCACCGAGATCTACACTCGTCGGCAGCGTCAGATGTG	ATAC-seq adaptors
Ad2.1_TAAGGCGA	CAAGCAGAAGACGGCATACGAGATTCGCCTTAGTCTCGTGGGCTCGGAGATGT
Ad2.2_CGTACTAG	CAAGCAGAAGACGGCATACGAGATCTAGTACGGTCTCGTGGGCTCGGAGATGT
Ad2.3_AGGCAGAA	CAAGCAGAAGACGGCATACGAGATTTCTGCCTGTCTCGTGGGCTCGGAGATGT
Ad2.4_TCCTGAGC	CAAGCAGAAGACGGCATACGAGATGCTCAGGAGTCTCGTGGGCTCGGAGATGT
Ad2.5_GGACTCCT	CAAGCAGAAGACGGCATACGAGATAGGAGTCCGTCTCGTGGGCTCGGAGATGT
Ad2.6_TAGGCATG	CAAGCAGAAGACGGCATACGAGATCATGCCTAGTCTCGTGGGCTCGGAGATGT
Ad2.7_CTCTCTAC	CAAGCAGAAGACGGCATACGAGATGTAGAGAGGTCTCGTGGGCTCGGAGATGT
Ad2.8_CAGAGAGG	CAAGCAGAAGACGGCATACGAGATCCTCTCTGGTCTCGTGGGCTCGGAGATGT
