# Supplementary material for: Optimization of ATAC-seq in wheat seedling roots using INTACT-isolated nuclei
Source: BMC Plant Biol. 2023 May 22;23:270. doi: 10.1186/s12870-023-04281-0 (PMC10201787; doi:10.1186/s12870-023-04281-0)
Supplement: Supplementary file 7 — Additional file 7: Table S5. Expression of genes associated with ATAC seq peaks in different tissues. [file 12870_2023_4281_MOESM7_ESM.xlsx]

## Sheet: Table S5
Table S5. Expression of genes associated with ATAC seq peaks in different tissues.
Abbreviations: LnoR = leaf no root; RnoL = root no leaf; L&R = both leaf and roots
LnoR-only, RnoL-only or L&R -only ATAC peaks = same as above but excluding genes associated with two classes of peaks (mutually exclusive classes).
Expressed genes used in the analyses= genes with FPKM > 0 in at least one of the two tisses. Expression data is from Choulet et al. 2014, Science 345:1249721
Genes expressed only in one tissue = those with FPKM = 0 in the other tissue
Preferentially expressed genes = FPKM in one tissue >10-fold higher than in the other tissue.
Number of peaks and genes used in each experiment
LnoR peaks	6381			RnoL peaks	16497		L&R peaks	31856
LnoR associated genes	5553			RnoL associated genes	13554		L&R associated genes	23221
LnoR-only genes	3233			RnoL-only genes	10217		L&R-only genes	20838
LnoR-only expressed genes	2493			RnoL-only expressed genes	8841		L&R-only expressed genes	18555
1. Expression of genes associated with ATAC-seq peaks in leaves and not roots (LnoR) relative to those associated with both tissues (L&R). Complete dataset.
Exppressed genes associated with LnoR-only peaks (2,493)				Exp. genes associated with L&R-only peaks (18,555)			Continuity adjusted χ2	P value
Expressed only in leaf	294	0.118		1000	0.0538938		155.1	<0.0001
Expressed in leaf >10-fold than in root	508	0.204		2069	0.111506		173.3	<0.0001
2. Expression of genes associated with ATAC-seq peaks in roots and not leaves (RnoL) relative to those associated with ATAC-seq peaks in both tissues (L&R). Down-sampling to 5.6 M reads.
Expressed genes associated with RnoL-only peaks (8,841)				Exp. genes associated with L&R-only peaks (18,555)			Continuity adjusted χ2	P value
Expressed only in root	1053	0.12416		986	0.0531393		420	<0.0001
Expressed in root >10-fold than in leaf	1710	0.201627		1828	0.0985179		543.2	<0.0001
